# Supplementary material for: Acclimation and degradation characteristic of the microbial system in corn straw
Source: PeerJ. 2025 Dec 16;13:e20386. doi: 10.7717/peerj.20386 (PMC12716131; doi:10.7717/peerj.20386)
Supplement: Supplemental Information 1 [file peerj-13-20386-s001.zip]

Archive with 5 entries (4 files):
- Raw data1 Congo red and aniline blue staining results/
- Raw data1 Congo red and aniline blue staining results/0d0bb4ba849eefa8080adfdc6bf407e.jpg
- Raw data1 Congo red and aniline blue staining results/36b05969c0baceb22ae3333ee1bf76d.jpg
- Raw data1 Congo red and aniline blue staining results/8c43599f37f34adcda790240aded28c.jpg
- Raw data1 Congo red and aniline blue staining results/dac0a838e561a3a621d1b26cacc3261.jpg
