# Supplementary material for: Acclimation and degradation characteristic of the microbial system in corn straw
Source: PeerJ. 2025 Dec 16;13:e20386. doi: 10.7717/peerj.20386 (PMC12716131; doi:10.7717/peerj.20386)
Supplement: Supplemental Information 2 [file peerj-13-20386-s002.zip]

Archive with 9 entries (8 files):
- Raw data 2 Degradation characteristics/
- Raw data 2 Degradation characteristics/cellulase enzyme activity.xlsx
- Raw data 2 Degradation characteristics/degradation  rate.xlsx
- Raw data 2 Degradation characteristics/lingn enzyme activity.xlsx
- Raw data 2 Degradation characteristics/OD600.xlsx
- Raw data 2 Degradation characteristics/ph.xlsx
- Raw data 2 Degradation characteristics/soluble sugar.xlsx
- Raw data 2 Degradation characteristics/total sugar.xlsx
- Raw data 2 Degradation characteristics/volatile fatty acid.xlsx
