# Supplementary material for: Acclimation and degradation characteristic of the microbial system in corn straw
Source: PeerJ. 2025 Dec 16;13:e20386. doi: 10.7717/peerj.20386 (PMC12716131; doi:10.7717/peerj.20386)
Supplement: Supplemental Information 2 [file peerj-13-20386-s002.zip › Raw data 2 Degradation characteristics/lingn enzyme activity.xlsx]

## Sheet: Sheet1
enzyme activity
Lip		Mnp		Lac
485	7.73a	376	5.25b	194	6.1c
