# Supplementary material for: Acclimation and degradation characteristic of the microbial system in corn straw
Source: PeerJ. 2025 Dec 16;13:e20386. doi: 10.7717/peerj.20386 (PMC12716131; doi:10.7717/peerj.20386)
Supplement: Supplemental Information 2 [file peerj-13-20386-s002.zip › Raw data 2 Degradation characteristics/OD600.xlsx]

## Sheet: Sheet1
Time	OD600
d
0	0
1	0.187	0.02	g
2	0.68	0.029	f
3	0.818	0.022	c
4	0.944	0.017	b
5	0.957	0.0152	a
6	0.715	0.024	d
7	0.698	0.021	e
