# Supplementary material for: Acclimation and degradation characteristic of the microbial system in corn straw
Source: PeerJ. 2025 Dec 16;13:e20386. doi: 10.7717/peerj.20386 (PMC12716131; doi:10.7717/peerj.20386)
Supplement: Supplemental Information 2 [file peerj-13-20386-s002.zip › Raw data 2 Degradation characteristics/ph.xlsx]

## Sheet: Sheet1
Time	pH
d
0	8.78	0.016	a
1	8.34	0.02	d
2	8.19	0.021	e
3	8.36	0.02	d
4	8.44	0.019	c
5	8.51	0.02	b
6	8.515	0.021	b
7	8.518	0.018	b
