# Supplementary material for: Acclimation and degradation characteristic of the microbial system in corn straw
Source: PeerJ. 2025 Dec 16;13:e20386. doi: 10.7717/peerj.20386 (PMC12716131; doi:10.7717/peerj.20386)
Supplement: Supplemental Information 2 [file peerj-13-20386-s002.zip › Raw data 2 Degradation characteristics/soluble sugar.xlsx]

## Sheet: Sheet1
Time	soluble sugar
d	μg/mL
0	3.9	0.21	g
1	5.8	0.19	f
2	7.6	0.24	c
3	8.9	0.22	a
4	7.76	0.19	b
5	6.96	0.31	d
6	6.38	0.25	e
7	6.33	0.27	e
