# Supplementary material for: Acclimation and degradation characteristic of the microbial system in corn straw
Source: PeerJ. 2025 Dec 16;13:e20386. doi: 10.7717/peerj.20386 (PMC12716131; doi:10.7717/peerj.20386)
Supplement: Supplemental Information 2 [file peerj-13-20386-s002.zip › Raw data 2 Degradation characteristics/total sugar.xlsx]

## Sheet: Sheet1
Time	total sugar
d	μg/mL
0	4	0.16	a
1	2.6	0.12	b
2	1.8	0.19	c
3	1.6	0.12	d
4	1.58	0.17	d
5	1.576	0.11	d
6	1.499	0.14	d
7	1.5	0.12	d
