# Supplementary material for: Acclimation and degradation characteristic of the microbial system in corn straw
Source: PeerJ. 2025 Dec 16;13:e20386. doi: 10.7717/peerj.20386 (PMC12716131; doi:10.7717/peerj.20386)
Supplement: Supplemental Information 3 [file peerj-13-20386-s003.zip]

Archive with 63 entries (62 files):
- Raw data 3 Structural of microbial communities/
- Raw data 3 Structural of microbial communities/24 48Shannon_rare_curve_errorbar.group.pdf
- Raw data 3 Structural of microbial communities/24 Pielou_e_rare_curve_errorbar.group.pdf
- Raw data 3 Structural of microbial communities/48Chao1_rare_curve_errorbar.group.pdf
- Raw data 3 Structural of microbial communities/48Observed_otus_rare_curve_errorbar.group.pdf
- Raw data 3 Structural of microbial communities/72 48 Faith_pd_rare_curve_errorbar.group.pdf
- Raw data 3 Structural of microbial communities/alpha_boxplot.pdf
- Raw data 3 Structural of microbial communities/barplot.png
- Raw data 3 Structural of microbial communities/bar_genus.pdf
- Raw data 3 Structural of microbial communities/bar_phylum.pdf
- Raw data 3 Structural of microbial communities/CAZy.class.geneNum.48h.png
- Raw data 3 Structural of microbial communities/CAZy.class.geneNum.72h.png
- Raw data 3 Structural of microbial communities/CAZy.class.geneNum.total.png
- Raw data 3 Structural of microbial communities/CAZy.pdf
- Raw data 3 Structural of microbial communities/CAZytop30.pdf
- Raw data 3 Structural of microbial communities/CAZy_classification.png
- Raw data 3 Structural of microbial communities/eggNOG_classification.pdf
- Raw data 3 Structural of microbial communities/flower.plot.pdf
- Raw data 3 Structural of microbial communities/Group.CAZy.family.percentage.top10.pie.48h.pdf
- Raw data 3 Structural of microbial communities/Group.CAZy.family.percentage.top10.pie.72h.pdf
- Raw data 3 Structural of microbial communities/Group.CAZy.family.percentage.top10.pie.all.pdf
- Raw data 3 Structural of microbial communities/Group.CAZy.family.TPM.top30.heatmap.pdf
- Raw data 3 Structural of microbial communities/Group.KEGG.enzyme.percentage.top10.pie.all.pdf
- Raw data 3 Structural of microbial communities/Group.KEGG.enzyme.percentage.top30.histogram.pdf
- Raw data 3 Structural of microbial communities/Group.KEGG.enzyme.TPM.top30.heatmap.pdf
- Raw data 3 Structural of microbial communities/Group.KEGG.KO.percentage.top10.pie.all.pdf
- Raw data 3 Structural of microbial communities/Group.KEGG.KO.percentage.top30.histogram.pdf
- Raw data 3 Structural of microbial communities/Group.KEGG.KO.TPM.top30.heatmap.pdf
- Raw data 3 Structural of microbial communities/Group.KEGG.module.percentage.top10.pie.all.pdf
- Raw data 3 Structural of microbial communities/Group.KEGG.module.percentage.top30.histogram.pdf
- Raw data 3 Structural of microbial communities/Group.KEGG.module.TPM.top30.heatmap.pdf
- Raw data 3 Structural of microbial communities/Group.KEGG.pathway.percentage.top10.pie.all.pdf
- Raw data 3 Structural of microbial communities/Group.KEGG.pathway.percentage.top30.histogram.pdf
- Raw data 3 Structural of microbial communities/Group.KEGG.pathway.TPM.top30.heatmap.pdf
- Raw data 3 Structural of microbial communities/Group.KEGG.pathway_hierarchy2.percentage.top10.pie.48h.png
- Raw data 3 Structural of microbial communities/Group.KEGG.pathway_hierarchy2.percentage.top10.pie.72h.png
- Raw data 3 Structural of microbial communities/Group.KEGG.pathway_hierarchy2.percentage.top10.pie.all.pdf
- Raw data 3 Structural of microbial communities/Group.KEGG.pathway_hierarchy2.percentage.top10.pie.all.png
- Raw data 3 Structural of microbial communities/Group.KEGG.pathway_hierarchy2.TPM.top30.heatmap.pdf
- Raw data 3 Structural of microbial communities/KEGG.pathway top10 48h.pdf
- Raw data 3 Structural of microbial communities/KEGG.pathway.readNum.xls
- Raw data 3 Structural of microbial communities/KEGG.pathway.top30.pdf
- Raw data 3 Structural of microbial communities/KEGG.pathway72h.pdf
- Raw data 3 Structural of microbial communities/KEGG.pathwayall.pdf
- Raw data 3 Structural of microbial communities/KEGG_occur.pdf
- Raw data 3 Structural of microbial communities/KEGG_pathway_hierarchy2.pdf
- Raw data 3 Structural of microbial communities/MetaCyc_occur.pdf
- Raw data 3 Structural of microbial communities/PCA.hull.pdf
- Raw data 3 Structural of microbial communities/rabund.pdf
- Raw data 3 Structural of microbial communities/Sample.CAZy.class.percentage.all.histogram.pdf
- Raw data 3 Structural of microbial communities/Sample.CAZy.family.percentage.top30.histogram.pdf
- Raw data 3 Structural of microbial communities/Sample.CAZy.family.TPM.top30.heatmap.pdf
- Raw data 3 Structural of microbial communities/Sample.KEGG.enzyme.TPM.top30.heatmap.pdf
- Raw data 3 Structural of microbial communities/Sample.KEGG.KO.TPM.top30.heatmap.pdf
- Raw data 3 Structural of microbial communities/Sample.KEGG.module.TPM.top30.heatmap.pdf
- Raw data 3 Structural of microbial communities/Sample.KEGG.pathway.TPM.top30.heatmap.pdf
- Raw data 3 Structural of microbial communities/Sample.KEGG.pathway_hierarchy1.percentage.all.histogram.pdf
- Raw data 3 Structural of microbial communities/Sample.KEGG.pathway_hierarchy2.percentage.top30.histogram.pdf
- Raw data 3 Structural of microbial communities/Sample.KEGG.pathway_hierarchy2.TPM.top30.heatmap.pdf
- Raw data 3 Structural of microbial communities/Simpson_rare_curve_errorbar.group.pdf
- Raw data 3 Structural of microbial communities/specaccum.pdf
- Raw data 3 Structural of microbial communities/subnetwork_group_top50.pdf
- Raw data 3 Structural of microbial communities/subnetwork_module_top50.pdf
