# Supplementary material for: Acclimation and degradation characteristic of the microbial system in corn straw
Source: PeerJ. 2025 Dec 16;13:e20386. doi: 10.7717/peerj.20386 (PMC12716131; doi:10.7717/peerj.20386)
Supplement: Supplemental Information 4 [file peerj-13-20386-s004.zip]

Archive with 21 entries (20 files):
- 3D/
- 3D/3D-1.tif
- 3D/3D-1.txt
- 3D/3D-10.tif
- 3D/3D-10.txt
- 3D/3D-2.tif
- 3D/3D-2.txt
- 3D/3D-3.tif
- 3D/3D-3.txt
- 3D/3D-4.tif
- 3D/3D-4.txt
- 3D/3D-5.tif
- 3D/3D-5.txt
- 3D/3D-6.tif
- 3D/3D-6.txt
- 3D/3D-7.tif
- 3D/3D-7.txt
- 3D/3D-8.tif
- 3D/3D-8.txt
- 3D/3D-9.tif
- 3D/3D-9.txt
