# Supplementary material for: Acclimation and degradation characteristic of the microbial system in corn straw
Source: PeerJ. 2025 Dec 16;13:e20386. doi: 10.7717/peerj.20386 (PMC12716131; doi:10.7717/peerj.20386)
Supplement: Supplemental Information 4 [file peerj-13-20386-s004.zip › 3D/3D-6.txt]

[SemImageFile]
InstructName=SU8100
SemVersion=01-02
SDMVersion=
SerialNumber=8100-5102-04
DataNumber=Regulus 0001
SampleName=
Format=tif
ImageName=3D-6.tif
Directory=D:\Data\20220901\
Date=11/15/2022
Time=18:09:22
Media=HD[Data]
DataSize=1280x960
PixelSize=49.60938
SignalName=LM(L)
DisplaySignalName=LM(L)
SEDetSetting=
AcceleratingVoltage=2000 Volt
DecelerationVoltage=0 Volt
DecelerationMode=
Magnification=2000
WorkingDistance=7932.63 um
EmissionCurrent=9400 nA
LensMode=High
PhotoSize=1000
MagnificationDisplay=0
Vacuum=
MicronMarker=20000
SubMagnification=0
SubSignalName=
SpecimenBias=0 V
Condencer1=5000
ScanSpeed=Capture_CSS(20)
CaptureSpeed_Integration=
CalibrationScanSpeed=25
ImgEnhance=0
ColorMode=Grayscale
ColorPalette=
ScreenMode=Full Screen
Comment=
KeyWord1=
KeyWord2=
Condition=Vacc=2.0kV   Mag=x2.00k   WD=7.9mm
DataDisplayCombine=1
StageType=5
StagePositionX=21033000
StagePositionY=38506000
StagePositionR=0
StagePositionZ=8000000
StagePositionT=0
FocusDepth=(LM)
DynamicFocus=0
TiltCompensation=0
RasterRotation=0.0
MagneticSample=OFF
EBIC_Value00=
EBIC_ValueFF=
EBIC_Polarity=
DriftCorrectionIntegration=0
