# Supplementary material for: Acclimation and degradation characteristic of the microbial system in corn straw
Source: PeerJ. 2025 Dec 16;13:e20386. doi: 10.7717/peerj.20386 (PMC12716131; doi:10.7717/peerj.20386)
Supplement: Supplemental Information 5 [file peerj-13-20386-s005.zip]

Archive with 25 entries (24 files):
- 1SEM1124/
- 1SEM1124/1-1.tif
- 1SEM1124/1-1.txt
- 1SEM1124/1-10.tif
- 1SEM1124/1-10.txt
- 1SEM1124/1-11.tif
- 1SEM1124/1-11.txt
- 1SEM1124/1-12.tif
- 1SEM1124/1-12.txt
- 1SEM1124/1-2.tif
- 1SEM1124/1-2.txt
- 1SEM1124/1-3.tif
- 1SEM1124/1-3.txt
- 1SEM1124/1-4.tif
- 1SEM1124/1-4.txt
- 1SEM1124/1-5.tif
- 1SEM1124/1-5.txt
- 1SEM1124/1-6.tif
- 1SEM1124/1-6.txt
- 1SEM1124/1-7.tif
- 1SEM1124/1-7.txt
- 1SEM1124/1-8.tif
- 1SEM1124/1-8.txt
- 1SEM1124/1-9.tif
- 1SEM1124/1-9.txt
