# Supplementary material for: Acclimation and degradation characteristic of the microbial system in corn straw
Source: PeerJ. 2025 Dec 16;13:e20386. doi: 10.7717/peerj.20386 (PMC12716131; doi:10.7717/peerj.20386)
Supplement: Supplemental Information 6 [file peerj-13-20386-s006.zip]

Archive with 64 entries (60 files):
- 3SEM1112/
- 3SEM1112/3d/
- 3SEM1112/3d/2-1.tif
- 3SEM1112/3d/2-1.txt
- 3SEM1112/3d/2-10.tif
- 3SEM1112/3d/2-10.txt
- 3SEM1112/3d/2-2.tif
- 3SEM1112/3d/2-2.txt
- 3SEM1112/3d/2-3.tif
- 3SEM1112/3d/2-3.txt
- 3SEM1112/3d/2-4.tif
- 3SEM1112/3d/2-4.txt
- 3SEM1112/3d/2-5.tif
- 3SEM1112/3d/2-5.txt
- 3SEM1112/3d/2-6.tif
- 3SEM1112/3d/2-6.txt
- 3SEM1112/3d/2-7.tif
- 3SEM1112/3d/2-7.txt
- 3SEM1112/3d/2-8.tif
- 3SEM1112/3d/2-8.txt
- 3SEM1112/3d/2-9.tif
- 3SEM1112/3d/2-9.txt
- 3SEM1112/5d/
- 3SEM1112/5d/3-1.tif
- 3SEM1112/5d/3-1.txt
- 3SEM1112/5d/3-10.tif
- 3SEM1112/5d/3-10.txt
- 3SEM1112/5d/3-2.tif
- 3SEM1112/5d/3-2.txt
- 3SEM1112/5d/3-3.tif
- 3SEM1112/5d/3-3.txt
- 3SEM1112/5d/3-4.tif
- 3SEM1112/5d/3-4.txt
- 3SEM1112/5d/3-5.tif
- 3SEM1112/5d/3-5.txt
- 3SEM1112/5d/3-6.tif
- 3SEM1112/5d/3-6.txt
- 3SEM1112/5d/3-7.tif
- 3SEM1112/5d/3-7.txt
- 3SEM1112/5d/3-8.tif
- 3SEM1112/5d/3-8.txt
- 3SEM1112/5d/3-9.tif
- 3SEM1112/5d/3-9.txt
- 3SEM1112/KB/
- 3SEM1112/KB/1-1.tif
- 3SEM1112/KB/1-1.txt
- 3SEM1112/KB/1-10.tif
- 3SEM1112/KB/1-10.txt
- 3SEM1112/KB/1-2.tif
- 3SEM1112/KB/1-2.txt
- 3SEM1112/KB/1-3.tif
- 3SEM1112/KB/1-3.txt
- 3SEM1112/KB/1-4.tif
- 3SEM1112/KB/1-4.txt
- 3SEM1112/KB/1-5.tif
- 3SEM1112/KB/1-5.txt
- 3SEM1112/KB/1-6.tif
- 3SEM1112/KB/1-6.txt
- 3SEM1112/KB/1-7.tif
- 3SEM1112/KB/1-7.txt
- 3SEM1112/KB/1-8.tif
- 3SEM1112/KB/1-8.txt
- 3SEM1112/KB/1-9.tif
- 3SEM1112/KB/1-9.txt
