# Supplementary material for: Acclimation and degradation characteristic of the microbial system in corn straw
Source: PeerJ. 2025 Dec 16;13:e20386. doi: 10.7717/peerj.20386 (PMC12716131; doi:10.7717/peerj.20386)
Supplement: Supplemental Information 6 [file peerj-13-20386-s006.zip › 3SEM1112/5d/3-4.txt]

[SemImageFile]
InstructName=SU8100
SemVersion=01-02
SDMVersion=
SerialNumber=8100-5102-04
DataNumber=Regulus 0001
SampleName=
Format=tif
ImageName=3-4.tif
Directory=D:\Data\20220901\
Date=11/12/2022
Time=10:18:09
Media=HD[Data]
DataSize=1280x960
PixelSize=496.0938
SignalName=LM(L)
DisplaySignalName=LM(L)
SEDetSetting=
AcceleratingVoltage=2000 Volt
DecelerationVoltage=0 Volt
DecelerationMode=
Magnification=200
WorkingDistance=8251.14 um
EmissionCurrent=7800 nA
LensMode=High
PhotoSize=1000
MagnificationDisplay=0
Vacuum=
MicronMarker=200000
SubMagnification=0
SubSignalName=
SpecimenBias=0 V
Condencer1=5000
ScanSpeed=Capture_CSS(20)
CaptureSpeed_Integration=
CalibrationScanSpeed=25
ImgEnhance=0
ColorMode=Grayscale
ColorPalette=
ScreenMode=Full Screen
Comment=
KeyWord1=
KeyWord2=
Condition=Vacc=2.0kV   Mag=x200   WD=8.3mm
DataDisplayCombine=1
StageType=5
StagePositionX=20459000
StagePositionY=39311000
StagePositionR=0
StagePositionZ=8000000
StagePositionT=0
FocusDepth=(LM)
DynamicFocus=0
TiltCompensation=0
RasterRotation=0.0
MagneticSample=OFF
EBIC_Value00=
EBIC_ValueFF=
EBIC_Polarity=
DriftCorrectionIntegration=0
