# Supplementary material for: Acclimation and degradation characteristic of the microbial system in corn straw
Source: PeerJ. 2025 Dec 16;13:e20386. doi: 10.7717/peerj.20386 (PMC12716131; doi:10.7717/peerj.20386)
Supplement: Supplemental Information 7 [file peerj-13-20386-s007.zip]

Archive with 7 entries (6 files):
- Raw data 5FTIR observation/
- Raw data 5FTIR observation/0.csv
- Raw data 5FTIR observation/0.pdf
- Raw data 5FTIR observation/3.csv
- Raw data 5FTIR observation/3.pdf
- Raw data 5FTIR observation/5.csv
- Raw data 5FTIR observation/5.pdf
