# Supplementary material for: Acclimation and degradation characteristic of the microbial system in corn straw
Source: PeerJ. 2025 Dec 16;13:e20386. doi: 10.7717/peerj.20386 (PMC12716131; doi:10.7717/peerj.20386)
Supplement: Supplemental Information 7 [file peerj-13-20386-s007.zip › Raw data 5FTIR observation/0.csv]

Sample 259 User Administrator Date Friday, November 04 2022
cm-1	%T
4000	99.2
3999	99.2
3998	99.2
3997	99.2
3996	99.2
3995	99.2
3994	99.2
3993	99.2
3992	99.2
3991	99.21
3990	99.21
3989	99.21
3988	99.21
3987	99.2
3986	99.2
3985	99.2
3984	99.2
3983	99.19
3982	99.19
3981	99.19
3980	99.19
3979	99.2
3978	99.2
3977	99.2
3976	99.2
3975	99.2
3974	99.2
3973	99.19
3972	99.19
3971	99.19
3970	99.18
3969	99.18
3968	99.18
3967	99.18
3966	99.19
3965	99.19
3964	99.19
3963	99.2
3962	99.2
3961	99.21
3960	99.21
3959	99.21
3958	99.21
3957	99.21
3956	99.21
3955	99.2
3954	99.2
3953	99.21
3952	99.21
3951	99.21
3950	99.2
3949	99.2
3948	99.2
3947	99.19
3946	99.18
3945	99.18
3944	99.17
3943	99.17
3942	99.17
3941	99.17
3940	99.17
3939	99.18
3938	99.18
3937	99.19
3936	99.2
3935	99.2
3934	99.21
3933	99.21
3932	99.21
3931	99.22
3930	99.22
3929	99.22
3928	99.21
3927	99.21
3926	99.21
3925	99.22
3924	99.22
3923	99.22
3922	99.23
3921	99.23
3920	99.23
3919	99.23
3918	99.23
3917	99.23
3916	99.22
3915	99.22
3914	99.21
3913	99.2
3912	99.19
3911	99.19
3910	99.19
3909	99.19
3908	99.2
3907	99.21
3906	99.22
3905	99.23
3904	99.24
3903	99.25
3902	99.25
3901	99.26
3900	99.26
3899	99.26
3898	99.25
3897	99.25
3896	99.25
3895	99.24
3894	99.24
3893	99.24
3892	99.23
3891	99.24
3890	99.24
3889	99.24
3888	99.25
3887	99.26
3886	99.26
3885	99.26
3884	99.27
3883	99.27
3882	99.27
3881	99.27
3880	99.26
3879	99.26
3878	99.26
3877	99.26
3876	99.26
3875	99.25
3874	99.25
3873	99.25
3872	99.25
3871	99.25
3870	99.25
3869	99.25
3868	99.25
3867	99.25
3866	99.24
3865	99.24
3864	99.24
3863	99.23
3862	99.23
3861	99.22
3860	99.22
3859	99.22
3858	99.22
3857	99.23
3856	99.23
3855	99.24
3854	99.26
3853	99.27
3852	99.27
3851	99.28
3850	99.28
3849	99.28
3848	99.28
3847	99.27
3846	99.27
3845	99.27
3844	99.27
3843	99.27
3842	99.28
3841	99.28
3840	99.28
3839	99.28
3838	99.28
3837	99.28
3836	99.28
3835	99.28
3834	99.28
3833	99.27
3832	99.27
3831	99.27
3830	99.26
3829	99.26
3828	99.25
3827	99.25
3826	99.25
3825	99.26
3824	99.26
3823	99.27
3822	99.28
3821	99.28
3820	99.29
3819	99.29
3818	99.29
3817	99.28
3816	99.27
3815	99.27
3814	99.26
3813	99.26
3812	99.26
3811	99.27
3810	99.27
3809	99.28
3808	99.29
3807	99.3
3806	99.3
3805	99.3
3804	99.3
3803	99.29
3802	99.28
3801	99.27
3800	99.26
3799	99.26
3798	99.26
3797	99.26
3796	99.26
3795	99.26
3794	99.27
3793	99.27
3792	99.27
3791	99.27
3790	99.27
3789	99.27
3788	99.27
3787	99.27
3786	99.27
3785	99.28
3784	99.28
3783	99.28
3782	99.28
3781	99.29
3780	99.29
3779	99.29
3778	99.28
3777	99.28
3776	99.28
3775	99.28
3774	99.28
3773	99.29
3772	99.29
3771	99.29
3770	99.29
3769	99.29
3768	99.29
3767	99.29
3766	99.29
3765	99.29
3764	99.29
3763	99.29
3762	99.29
3761	99.29
3760	99.28
3759	99.28
3758	99.28
3757	99.28
3756	99.28
3755	99.28
3754	99.29
3753	99.29
3752	99.29
3751	99.29
3750	99.29
3749	99.29
3748	99.29
3747	99.28
3746	99.28
3745	99.27
3744	99.27
3743	99.27
3742	99.26
3741	99.26
3740	99.26
3739	99.26
3738	99.26
3737	99.26
3736	99.27
3735	99.27
3734	99.28
3733	99.28
3732	99.29
3731	99.29
3730	99.29
3729	99.28
3728	99.27
3727	99.26
3726	99.26
3725	99.25
3724	99.24
3723	99.24
3722	99.24
3721	99.23
3720	99.23
3719	99.24
3718	99.24
3717	99.25
3716	99.25
3715	99.26
3714	99.27
3713	99.28
3712	99.29
3711	99.3
3710	99.3
3709	99.3
3708	99.3
3707	99.3
3706	99.29
3705	99.29
3704	99.28
3703	99.27
3702	99.27
3701	99.26
3700	99.26
3699	99.26
3698	99.26
3697	99.26
3696	99.26
3695	99.26
3694	99.26
3693	99.26
3692	99.26
3691	99.26
3690	99.26
3689	99.27
3688	99.27
3687	99.27
3686	99.27
3685	99.27
3684	99.28
3683	99.28
3682	99.28
3681	99.29
3680	99.29
3679	99.3
3678	99.3
3677	99.31
3676	99.31
3675	99.31
3674	99.31
3673	99.31
3672	99.3
3671	99.3
3670	99.3
3669	99.3
3668	99.3
3667	99.3
3666	99.29
3665	99.29
3664	99.29
3663	99.29
3662	99.28
3661	99.28
3660	99.27
3659	99.26
3658	99.25
3657	99.24
3656	99.24
3655	99.24
3654	99.24
3653	99.24
3652	99.25
3651	99.26
3650	99.27
3649	99.27
3648	99.27
3647	99.27
3646	99.26
3645	99.25
3644	99.24
3643	99.23
3642	99.23
3641	99.22
3640	99.22
3639	99.21
3638	99.21
3637	99.21
3636	99.21
3635	99.21
3634	99.21
3633	99.2
3632	99.2
3631	99.2
3630	99.2
3629	99.2
3628	99.2
3627	99.2
3626	99.21
3625	99.21
3624	99.22
3623	99.22
3622	99.22
3621	99.21
3620	99.21
3619	99.2
3618	99.19
3617	99.19
3616	99.18
3615	99.18
3614	99.18
3613	99.18
3612	99.18
3611	99.18
3610	99.18
3609	99.18
3608	99.18
3607	99.17
3606	99.17
3605	99.16
3604	99.16
3603	99.15
3602	99.14
3601	99.13
3600	99.13
3599	99.12
3598	99.11
3597	99.11
3596	99.11
3595	99.1
3594	99.1
3593	99.11
3592	99.11
3591	99.1
3590	99.1
3589	99.1
3588	99.09
3587	99.08
3586	99.08
3585	99.07
3584	99.06
3583	99.06
3582	99.06
3581	99.06
3580	99.06
3579	99.05
3578	99.05
3577	99.05
3576	99.05
3575	99.05
3574	99.05
3573	99.04
3572	99.04
3571	99.04
3570	99.03
3569	99.03
3568	99.02
3567	99.02
3566	99.01
3565	99.01
3564	99.01
3563	99.01
3562	99.01
3561	99
3560	99
3559	99
3558	99
3557	98.99
3556	98.99
3555	98.98
3554	98.98
3553	98.97
3552	98.97
3551	98.97
3550	98.96
3549	98.95
3548	98.94
3547	98.93
3546	98.92
3545	98.91
3544	98.89
3543	98.89
3542	98.88
3541	98.87
3540	98.87
3539	98.87
3538	98.86
3537	98.86
3536	98.86
3535	98.85
3534	98.85
3533	98.84
3532	98.84
3531	98.83
3530	98.83
3529	98.83
3528	98.82
3527	98.81
3526	98.8
3525	98.79
3524	98.78
3523	98.77
3522	98.77
3521	98.76
3520	98.76
3519	98.75
3518	98.75
3517	98.75
3516	98.74
3515	98.74
3514	98.74
3513	98.74
3512	98.74
3511	98.73
3510	98.72
3509	98.72
3508	98.71
3507	98.7
3506	98.69
3505	98.68
3504	98.67
3503	98.66
3502	98.66
3501	98.65
3500	98.64
3499	98.63
3498	98.62
3497	98.61
3496	98.6
3495	98.6
3494	98.59
3493	98.59
3492	98.58
3491	98.57
3490	98.57
3489	98.56
3488	98.56
3487	98.55
3486	98.55
3485	98.55
3484	98.55
3483	98.54
3482	98.54
3481	98.53
3480	98.53
3479	98.52
3478	98.52
3477	98.52
3476	98.52
3475	98.51
3474	98.51
3473	98.5
3472	98.5
3471	98.49
3470	98.48
3469	98.47
3468	98.46
3467	98.45
3466	98.45
3465	98.45
3464	98.44
3463	98.44
3462	98.44
3461	98.44
3460	98.43
3459	98.42
3458	98.41
3457	98.4
3456	98.38
3455	98.37
3454	98.36
3453	98.35
3452	98.34
3451	98.34
3450	98.33
3449	98.33
3448	98.32
3447	98.32
3446	98.31
3445	98.3
3444	98.3
3443	98.29
3442	98.28
3441	98.27
3440	98.26
3439	98.25
3438	98.24
3437	98.23
3436	98.23
3435	98.22
3434	98.21
3433	98.2
3432	98.2
3431	98.19
3430	98.19
3429	98.18
3428	98.18
3427	98.17
3426	98.16
3425	98.16
3424	98.15
3423	98.14
3422	98.13
3421	98.12
3420	98.11
3419	98.1
3418	98.09
3417	98.09
3416	98.08
3415	98.08
3414	98.07
3413	98.07
3412	98.06
3411	98.06
3410	98.05
3409	98.04
3408	98.03
3407	98.03
3406	98.02
3405	98.02
3404	98.02
3403	98.02
3402	98.02
3401	98.01
3400	98.01
3399	98.01
3398	98.02
3397	98.02
3396	98.02
3395	98.02
3394	98.02
3393	98.03
3392	98.03
3391	98.03
3390	98.03
3389	98.02
3388	98.02
3387	98.01
3386	98.01
3385	98
3384	97.99
3383	97.99
3382	97.98
3381	97.98
3380	97.97
3379	97.97
3378	97.97
3377	97.97
3376	97.97
3375	97.97
3374	97.97
3373	97.97
3372	97.97
3371	97.97
3370	97.97
3369	97.96
3368	97.95
3367	97.95
3366	97.94
3365	97.93
3364	97.93
3363	97.92
3362	97.92
3361	97.92
3360	97.92
3359	97.92
3358	97.92
3357	97.92
3356	97.91
3355	97.91
3354	97.91
3353	97.9
3352	97.89
3351	97.89
3350	97.88
3349	97.88
3348	97.87
3347	97.88
3346	97.88
3345	97.88
3344	97.89
3343	97.89
3342	97.89
3341	97.9
3340	97.9
3339	97.89
3338	97.89
3337	97.89
3336	97.89
3335	97.89
3334	97.89
3333	97.88
3332	97.88
3331	97.87
3330	97.87
3329	97.87
3328	97.87
3327	97.87
3326	97.87
3325	97.88
3324	97.89
3323	97.9
3322	97.9
3321	97.91
3320	97.92
3319	97.92
3318	97.92
3317	97.92
3316	97.92
3315	97.92
3314	97.91
3313	97.92
3312	97.92
3311	97.92
3310	97.93
3309	97.93
3308	97.94
3307	97.94
3306	97.94
3305	97.94
3304	97.93
3303	97.93
3302	97.93
3301	97.93
3300	97.93
3299	97.93
3298	97.93
3297	97.94
3296	97.94
3295	97.94
3294	97.94
3293	97.94
3292	97.94
3291	97.94
3290	97.94
3289	97.95
3288	97.96
3287	97.97
3286	97.98
3285	97.99
3284	97.99
3283	98
3282	98
3281	98
3280	98
3279	98
3278	97.99
3277	97.99
3276	97.99
3275	97.99
3274	97.99
3273	98
3272	98
3271	98
3270	98
3269	98.01
3268	98.01
3267	98.02
3266	98.02
3265	98.03
3264	98.03
3263	98.03
3262	98.04
3261	98.04
3260	98.05
3259	98.05
3258	98.06
3257	98.07
3256	98.07
3255	98.08
3254	98.09
3253	98.09
3252	98.1
3251	98.11
3250	98.12
3249	98.13
3248	98.14
3247	98.15
3246	98.16
3245	98.17
3244	98.17
3243	98.18
3242	98.18
3241	98.17
3240	98.17
3239	98.17
3238	98.17
3237	98.18
3236	98.18
3235	98.19
3234	98.19
3233	98.19
3232	98.2
3231	98.2
3230	98.2
3229	98.2
3228	98.21
3227	98.21
3226	98.22
3225	98.23
3224	98.24
3223	98.25
3222	98.27
3221	98.28
3220	98.29
3219	98.3
3218	98.31
3217	98.32
3216	98.32
3215	98.32
3214	98.32
3213	98.32
3212	98.32
3211	98.32
3210	98.32
3209	98.32
3208	98.33
3207	98.33
3206	98.34
3205	98.34
3204	98.35
3203	98.35
3202	98.35
3201	98.36
3200	98.36
3199	98.37
3198	98.37
3197	98.38
3196	98.39
3195	98.4
3194	98.4
3193	98.41
3192	98.41
3191	98.41
3190	98.42
3189	98.42
3188	98.43
3187	98.43
3186	98.43
3185	98.44
3184	98.44
3183	98.44
3182	98.44
3181	98.44
3180	98.44
3179	98.43
3178	98.43
3177	98.43
3176	98.43
3175	98.43
3174	98.44
3173	98.45
3172	98.46
3171	98.47
3170	98.48
3169	98.49
3168	98.49
3167	98.5
3166	98.51
3165	98.51
3164	98.52
3163	98.52
3162	98.53
3161	98.53
3160	98.54
3159	98.54
3158	98.54
3157	98.54
3156	98.54
3155	98.54
3154	98.54
3153	98.54
3152	98.53
3151	98.54
3150	98.54
3149	98.55
3148	98.55
3147	98.56
3146	98.57
3145	98.58
3144	98.58
3143	98.59
3142	98.59
3141	98.6
3140	98.61
3139	98.62
3138	98.62
3137	98.63
3136	98.64
3135	98.64
3134	98.64
3133	98.65
3132	98.65
3131	98.65
3130	98.64
3129	98.64
3128	98.64
3127	98.64
3126	98.64
3125	98.64
3124	98.65
3123	98.65
3122	98.66
3121	98.66
3120	98.67
3119	98.67
3118	98.67
3117	98.68
3116	98.68
3115	98.68
3114	98.69
3113	98.69
3112	98.7
3111	98.7
3110	98.7
3109	98.7
3108	98.7
3107	98.7
3106	98.7
3105	98.7
3104	98.69
3103	98.69
3102	98.7
3101	98.7
3100	98.7
3099	98.71
3098	98.71
3097	98.72
3096	98.72
3095	98.72
3094	98.72
3093	98.72
3092	98.72
3091	98.72
3090	98.72
3089	98.72
3088	98.72
3087	98.73
3086	98.73
3085	98.73
3084	98.73
3083	98.74
3082	98.74
3081	98.74
3080	98.74
3079	98.74
3078	98.75
3077	98.75
3076	98.75
3075	98.76
3074	98.76
3073	98.76
3072	98.76
3071	98.76
3070	98.76
3069	98.75
3068	98.75
3067	98.74
3066	98.74
3065	98.73
3064	98.73
3063	98.74
3062	98.74
3061	98.75
3060	98.76
3059	98.77
3058	98.78
3057	98.79
3056	98.8
3055	98.8
3054	98.81
3053	98.81
3052	98.81
3051	98.8
3050	98.8
3049	98.79
3048	98.79
3047	98.79
3046	98.78
3045	98.78
3044	98.79
3043	98.79
3042	98.8
3041	98.8
3040	98.81
3039	98.81
3038	98.8
3037	98.8
3036	98.79
3035	98.79
3034	98.78
3033	98.78
3032	98.79
3031	98.79
3030	98.8
3029	98.8
3028	98.81
3027	98.81
3026	98.82
3025	98.82
3024	98.82
3023	98.82
3022	98.83
3021	98.83
3020	98.83
3019	98.83
3018	98.83
3017	98.82
3016	98.82
3015	98.83
3014	98.83
3013	98.83
3012	98.83
3011	98.84
3010	98.84
3009	98.84
3008	98.84
3007	98.84
3006	98.84
3005	98.84
3004	98.83
3003	98.83
3002	98.83
3001	98.83
3000	98.83
2999	98.83
2998	98.84
2997	98.84
2996	98.84
2995	98.84
2994	98.84
2993	98.84
2992	98.84
2991	98.84
2990	98.83
2989	98.83
2988	98.83
2987	98.83
2986	98.83
2985	98.83
2984	98.82
2983	98.82
2982	98.82
2981	98.81
2980	98.81
2979	98.81
2978	98.81
2977	98.81
2976	98.81
2975	98.81
2974	98.81
2973	98.81
2972	98.8
2971	98.8
2970	98.8
2969	98.8
2968	98.8
2967	98.8
2966	98.8
2965	98.8
2964	98.8
2963	98.8
2962	98.8
2961	98.8
2960	98.79
2959	98.79
2958	98.79
2957	98.79
2956	98.78
2955	98.78
2954	98.78
2953	98.77
2952	98.76
2951	98.75
2950	98.75
2949	98.74
2948	98.73
2947	98.72
2946	98.72
2945	98.71
2944	98.71
2943	98.7
2942	98.7
2941	98.69
2940	98.69
2939	98.68
2938	98.68
2937	98.68
2936	98.68
2935	98.68
2934	98.68
2933	98.68
2932	98.68
2931	98.67
2930	98.67
2929	98.66
2928	98.65
2927	98.65
2926	98.64
2925	98.64
2924	98.64
2923	98.64
2922	98.64
2921	98.63
2920	98.63
2919	98.62
2918	98.61
2917	98.6
2916	98.59
2915	98.57
2914	98.56
2913	98.56
2912	98.55
2911	98.55
2910	98.55
2909	98.55
2908	98.56
2907	98.56
2906	98.56
2905	98.56
2904	98.56
2903	98.56
2902	98.56
2901	98.56
2900	98.55
2899	98.55
2898	98.55
2897	98.54
2896	98.54
2895	98.54
2894	98.53
2893	98.52
2892	98.52
2891	98.52
2890	98.52
2889	98.52
2888	98.53
2887	98.53
2886	98.54
2885	98.54
2884	98.55
2883	98.55
2882	98.55
2881	98.55
2880	98.55
2879	98.55
2878	98.55
2877	98.55
2876	98.55
2875	98.55
2874	98.55
2873	98.55
2872	98.56
2871	98.57
2870	98.57
2869	98.58
2868	98.59
2867	98.6
2866	98.6
2865	98.61
2864	98.62
2863	98.63
2862	98.63
2861	98.64
2860	98.64
2859	98.65
2858	98.65
2857	98.65
2856	98.65
2855	98.65
2854	98.65
2853	98.65
2852	98.65
2851	98.65
2850	98.65
2849	98.65
2848	98.65
2847	98.66
2846	98.66
2845	98.67
2844	98.67
2843	98.68
2842	98.69
2841	98.7
2840	98.71
2839	98.71
2838	98.72
2837	98.72
2836	98.73
2835	98.73
2834	98.73
2833	98.73
2832	98.73
2831	98.73
2830	98.74
2829	98.74
2828	98.74
2827	98.75
2826	98.75
2825	98.76
2824	98.76
2823	98.77
2822	98.77
2821	98.78
2820	98.78
2819	98.78
2818	98.79
2817	98.79
2816	98.79
2815	98.79
2814	98.79
2813	98.79
2812	98.79
2811	98.79
2810	98.79
2809	98.8
2808	98.8
2807	98.8
2806	98.8
2805	98.81
2804	98.81
2803	98.81
2802	98.81
2801	98.82
2800	98.82
2799	98.82
2798	98.83
2797	98.83
2796	98.83
2795	98.83
2794	98.83
2793	98.83
2792	98.83
2791	98.83
2790	98.83
2789	98.83
2788	98.84
2787	98.84
2786	98.85
2785	98.85
2784	98.86
2783	98.86
2782	98.86
2781	98.87
2780	98.87
2779	98.87
2778	98.87
2777	98.87
2776	98.87
2775	98.87
2774	98.87
2773	98.87
2772	98.87
2771	98.87
2770	98.87
2769	98.87
2768	98.87
2767	98.87
2766	98.87
2765	98.87
2764	98.87
2763	98.87
2762	98.87
2761	98.87
2760	98.87
2759	98.87
2758	98.87
2757	98.88
2756	98.88
2755	98.88
2754	98.88
2753	98.88
2752	98.88
2751	98.88
2750	98.88
2749	98.88
2748	98.88
2747	98.88
2746	98.88
2745	98.88
2744	98.88
2743	98.88
2742	98.88
2741	98.88
2740	98.87
2739	98.87
2738	98.87
2737	98.86
2736	98.86
2735	98.86
2734	98.86
2733	98.86
2732	98.86
2731	98.86
2730	98.86
2729	98.86
2728	98.86
2727	98.86
2726	98.86
2725	98.87
2724	98.87
2723	98.87
2722	98.86
2721	98.86
2720	98.86
2719	98.85
2718	98.85
2717	98.85
2716	98.85
2715	98.85
2714	98.86
2713	98.86
2712	98.87
2711	98.87
2710	98.87
2709	98.87
2708	98.87
2707	98.88
2706	98.88
2705	98.88
2704	98.88
2703	98.88
2702	98.88
2701	98.88
2700	98.88
2699	98.89
2698	98.89
2697	98.89
2696	98.89
2695	98.9
2694	98.9
2693	98.9
2692	98.9
2691	98.9
2690	98.9
2689	98.9
2688	98.9
2687	98.9
2686	98.9
2685	98.91
2684	98.91
2683	98.91
2682	98.91
2681	98.91
2680	98.91
2679	98.91
2678	98.91
2677	98.91
2676	98.91
2675	98.91
2674	98.91
2673	98.91
2672	98.91
2671	98.91
2670	98.91
2669	98.91
2668	98.91
2667	98.91
2666	98.91
2665	98.92
2664	98.92
2663	98.92
2662	98.92
2661	98.92
2660	98.92
2659	98.92
2658	98.92
2657	98.91
2656	98.91
2655	98.91
2654	98.9
2653	98.9
2652	98.89
2651	98.89
2650	98.89
2649	98.89
2648	98.89
2647	98.89
2646	98.9
2645	98.9
2644	98.9
2643	98.91
2642	98.91
2641	98.92
2640	98.92
2639	98.93
2638	98.93
2637	98.93
2636	98.93
2635	98.93
2634	98.93
2633	98.93
2632	98.93
2631	98.94
2630	98.94
2629	98.95
2628	98.95
2627	98.95
2626	98.95
2625	98.95
2624	98.95
2623	98.95
2622	98.95
2621	98.95
2620	98.95
2619	98.96
2618	98.96
2617	98.96
2616	98.96
2615	98.96
2614	98.96
2613	98.96
2612	98.96
2611	98.95
2610	98.95
2609	98.95
2608	98.95
2607	98.94
2606	98.94
2605	98.94
2604	98.95
2603	98.95
2602	98.95
2601	98.96
2600	98.97
2599	98.97
2598	98.98
2597	98.98
2596	98.98
2595	98.99
2594	98.99
2593	98.99
2592	99
2591	99.01
2590	99.01
2589	99.01
2588	99.02
2587	99.02
2586	99.02
2585	99.02
2584	99.01
2583	99.01
2582	99.01
2581	99
2580	99
2579	99
2578	98.99
2577	98.99
2576	98.99
2575	98.99
2574	99
2573	99
2572	99
2571	99.01
2570	99.01
2569	99.01
2568	99.01
2567	99
2566	99.01
2565	99.01
2564	99.02
2563	99.02
2562	99.03
2561	99.04
2560	99.05
2559	99.05
2558	99.04
2557	99.04
2556	99.04
2555	99.03
2554	99.03
2553	99.03
2552	99.03
2551	99.03
2550	99.04
2549	99.04
2548	99.05
2547	99.05
2546	99.06
2545	99.06
2544	99.06
2543	99.06
2542	99.06
2541	99.06
2540	99.06
2539	99.06
2538	99.07
2537	99.07
2536	99.07
2535	99.08
2534	99.08
2533	99.08
2532	99.08
2531	99.08
2530	99.07
2529	99.07
2528	99.06
2527	99.05
2526	99.04
2525	99.04
2524	99.03
2523	99.03
2522	99.03
2521	99.03
2520	99.03
2519	99.04
2518	99.04
2517	99.05
2516	99.05
2515	99.06
2514	99.06
2513	99.06
2512	99.06
2511	99.06
2510	99.06
2509	99.06
2508	99.05
2507	99.05
2506	99.04
2505	99.04
2504	99.04
2503	99.04
2502	99.04
2501	99.04
2500	99.04
2499	99.03
2498	99.03
2497	99.02
2496	99.01
2495	99.01
2494	99.01
2493	99.01
2492	99.01
2491	99.01
2490	99.02
2489	99.02
2488	99.03
2487	99.03
2486	99.03
2485	99.03
2484	99.03
2483	99.04
2482	99.05
2481	99.06
2480	99.07
2479	99.08
2478	99.08
2477	99.09
2476	99.09
2475	99.09
2474	99.09
2473	99.09
2472	99.09
2471	99.09
2470	99.09
2469	99.08
2468	99.08
2467	99.08
2466	99.07
2465	99.07
2464	99.06
2463	99.06
2462	99.06
2461	99.07
2460	99.07
2459	99.07
2458	99.07
2457	99.06
2456	99.06
2455	99.06
2454	99.06
2453	99.07
2452	99.08
2451	99.09
2450	99.1
2449	99.11
2448	99.12
2447	99.12
2446	99.11
2445	99.1
2444	99.09
2443	99.09
2442	99.08
2441	99.08
2440	99.08
2439	99.08
2438	99.08
2437	99.08
2436	99.08
2435	99.09
2434	99.09
2433	99.09
2432	99.09
2431	99.09
2430	99.09
2429	99.09
2428	99.09
2427	99.09
2426	99.09
2425	99.09
2424	99.09
2423	99.09
2422	99.09
2421	99.09
2420	99.08
2419	99.08
2418	99.07
2417	99.07
2416	99.06
2415	99.06
2414	99.06
2413	99.05
2412	99.06
2411	99.06
2410	99.07
2409	99.07
2408	99.08
2407	99.08
2406	99.09
2405	99.09
2404	99.1
2403	99.1
2402	99.1
2401	99.1
2400	99.1
2399	99.1
2398	99.1
2397	99.1
2396	99.1
2395	99.1
2394	99.1
2393	99.1
2392	99.09
2391	99.09
2390	99.09
2389	99.08
2388	99.08
2387	99.08
2386	99.07
2385	99.07
2384	99.07
2383	99.07
2382	99.06
2381	99.06
2380	99.06
2379	99.06
2378	99.06
2377	99.06
2376	99.06
2375	99.06
2374	99.06
2373	99.06
2372	99.06
2371	99.06
2370	99.06
2369	99.05
2368	99.05
2367	99.04
2366	99.03
2365	99.02
2364	99.01
2363	99.01
2362	99.01
2361	99.02
2360	99.02
2359	99.03
2358	99.03
2357	99.03
2356	99.03
2355	99.03
2354	99.03
2353	99.03
2352	99.03
2351	99.03
2350	99.03
2349	99.03
2348	99.03
2347	99.03
2346	99.03
2345	99.03
2344	99.02
2343	99.02
2342	99.01
2341	99.01
2340	99.01
2339	99.01
2338	99.01
2337	99.01
2336	99.02
2335	99.03
2334	99.04
2333	99.04
2332	99.05
2331	99.05
2330	99.04
2329	99.03
2328	99.02
2327	99.01
2326	98.99
2325	98.98
2324	98.97
2323	98.97
2322	98.97
2321	98.98
2320	98.99
2319	99
2318	99.01
2317	99.02
2316	99.03
2315	99.04
2314	99.04
2313	99.04
2312	99.04
2311	99.03
2310	99.02
2309	99.01
2308	99.01
2307	99
2306	98.99
2305	98.99
2304	98.98
2303	98.98
2302	98.98
2301	98.98
2300	98.98
2299	98.98
2298	98.98
2297	98.98
2296	98.98
2295	98.98
2294	98.98
2293	98.97
2292	98.97
2291	98.96
2290	98.96
2289	98.96
2288	98.96
2287	98.96
2286	98.97
2285	98.98
2284	98.99
2283	99
2282	99.01
2281	99.02
2280	99.02
2279	99.02
2278	99.02
2277	99.01
2276	99.01
2275	99
2274	99
2273	99
2272	99
2271	99
2270	99.01
2269	99.02
2268	99.03
2267	99.04
2266	99.05
2265	99.06
2264	99.07
2263	99.07
2262	99.07
2261	99.07
2260	99.07
2259	99.07
2258	99.08
2257	99.09
2256	99.11
2255	99.11
2254	99.12
2253	99.11
2252	99.11
2251	99.09
2250	99.08
2249	99.08
2248	99.08
2247	99.08
2246	99.09
2245	99.11
2244	99.12
2243	99.14
2242	99.16
2241	99.17
2240	99.18
2239	99.18
2238	99.18
2237	99.18
2236	99.17
2235	99.15
2234	99.13
2233	99.12
2232	99.1
2231	99.09
2230	99.08
2229	99.07
2228	99.06
2227	99.06
2226	99.06
2225	99.06
2224	99.06
2223	99.08
2222	99.09
2221	99.12
2220	99.14
2219	99.16
2218	99.18
2217	99.2
2216	99.22
2215	99.24
2214	99.26
2213	99.27
2212	99.29
2211	99.29
2210	99.29
2209	99.27
2208	99.25
2207	99.21
2206	99.16
2205	99.13
2204	99.09
2203	99.08
2202	99.07
2201	99.08
2200	99.09
2199	99.12
2198	99.15
2197	99.18
2196	99.2
2195	99.22
2194	99.23
2193	99.23
2192	99.22
2191	99.21
2190	99.19
2189	99.18
2188	99.18
2187	99.19
2186	99.21
2185	99.23
2184	99.25
2183	99.26
2182	99.26
2181	99.25
2180	99.24
2179	99.22
2178	99.2
2177	99.2
2176	99.19
2175	99.18
2174	99.17
2173	99.15
2172	99.12
2171	99.09
2170	99.04
2169	99
2168	98.96
2167	98.94
2166	98.93
2165	98.95
2164	98.98
2163	99.05
2162	99.13
2161	99.22
2160	99.31
2159	99.4
2158	99.47
2157	99.51
2156	99.53
2155	99.54
2154	99.53
2153	99.5
2152	99.48
2151	99.47
2150	99.45
2149	99.45
2148	99.45
2147	99.46
2146	99.47
2145	99.48
2144	99.49
2143	99.49
2142	99.48
2141	99.48
2140	99.46
2139	99.44
2138	99.41
2137	99.39
2136	99.37
2135	99.35
2134	99.34
2133	99.33
2132	99.32
2131	99.32
2130	99.32
2129	99.31
2128	99.31
2127	99.31
2126	99.3
2125	99.3
2124	99.3
2123	99.3
2122	99.3
2121	99.29
2120	99.29
2119	99.29
2118	99.28
2117	99.27
2116	99.25
2115	99.24
2114	99.22
2113	99.21
2112	99.2
2111	99.2
2110	99.19
2109	99.2
2108	99.21
2107	99.22
2106	99.23
2105	99.25
2104	99.26
2103	99.27
2102	99.27
2101	99.27
2100	99.27
2099	99.28
2098	99.28
2097	99.28
2096	99.29
2095	99.29
2094	99.29
2093	99.27
2092	99.26
2091	99.24
2090	99.21
2089	99.19
2088	99.18
2087	99.16
2086	99.16
2085	99.16
2084	99.16
2083	99.17
2082	99.18
2081	99.19
2080	99.2
2079	99.21
2078	99.2
2077	99.19
2076	99.17
2075	99.15
2074	99.14
2073	99.15
2072	99.16
2071	99.19
2070	99.23
2069	99.26
2068	99.3
2067	99.31
2066	99.32
2065	99.31
2064	99.3
2063	99.27
2062	99.24
2061	99.22
2060	99.2
2059	99.19
2058	99.18
2057	99.18
2056	99.18
2055	99.18
2054	99.18
2053	99.18
2052	99.18
2051	99.18
2050	99.19
2049	99.2
2048	99.21
2047	99.22
2046	99.22
2045	99.23
2044	99.24
2043	99.26
2042	99.28
2041	99.31
2040	99.34
2039	99.38
2038	99.42
2037	99.45
2036	99.48
2035	99.51
2034	99.53
2033	99.55
2032	99.57
2031	99.58
2030	99.58
2029	99.57
2028	99.54
2027	99.5
2026	99.46
2025	99.41
2024	99.36
2023	99.31
2022	99.27
2021	99.23
2020	99.19
2019	99.16
2018	99.14
2017	99.12
2016	99.11
2015	99.11
2014	99.12
2013	99.12
2012	99.13
2011	99.13
2010	99.13
2009	99.13
2008	99.14
2007	99.15
2006	99.17
2005	99.19
2004	99.21
2003	99.23
[truncated: 1,604 more rows]
