# Supplementary material for: Acclimation and degradation characteristic of the microbial system in corn straw
Source: PeerJ. 2025 Dec 16;13:e20386. doi: 10.7717/peerj.20386 (PMC12716131; doi:10.7717/peerj.20386)
Supplement: Supplemental Information 8 [file peerj-13-20386-s008.xls]

## Sheet: Sheet1
Corn straw before degradation content		average value	SD	Corn straw after degradation content		average value	SD
cellulose	0.3389			cellulose	0.1997
	0.3575				0.218
	0.3698	0.3554	0.0155567		0.2279	0.2152	0.014307
hemicellulose	0.2416			hemicellulose	0.1596
	0.2743				0.1843
	0.262	0.2593	0.0165164		0.1784	0.1741	0.0128992
lignin	0.1325			lignin	0.0548
	0.1376				0.0596
	0.167	0.1457	0.0186218		0.0743	0.0629	0.0101602
Degradation rate
cellulose	0.394485
hemicellulose	0.328577
lignin	0.568291
